# Supplementary material for: Erratum to: Host lifestyle affects human microbiota on daily timescales
Source: Genome Biol. 2016 May 31;17:117. doi: 10.1186/s13059-016-0988-y (PMC4888531; doi:10.1186/s13059-016-0988-y)
Supplement: Additional file 1: — Host metadata categories. We processed host daily records into 349 variables grouped into the categories: ailments, bowel movements, exercise, fitness, specific food intake (parsed by a text-mining algorithm modeled on a food frequency questionnaire), location, medication, mood, nutrition (measured via the CalorieKing database), oral hygiene, sleep, urination, and vitamin supplementation. (XLS 82 kb) [file 13059_2016_988_MOESM1_ESM.xls]

## Sheet: Sheet 1 - Table 1
Host metadata correlated against OTU time-series
Variable ID	Variable Name
1	sleep_avg_quality
2	sleep_hours
3	sleep_interrupt
4	sleep_midnight
5	sleep_total_quality
6	vitamin_bool
7	medication_acetominophen
8	medication_antidiarrheal
9	medication_asparin
10	medication_gas-x
11	medication_immodium
12	medication_malarone
13	medication_methloquin
14	medication_painkiller
15	medication_pepto
16	location_day_trip
17	location_home
18	location_international
19	location_interstate
20	ailment_chills
21	ailment_cold_sweat
22	ailment_congestion
23	ailment_drunk
24	ailment_gas
25	ailment_headache
26	ailment_hemorrhoids
27	ailment_nausea
28	ailment_sore_throat
29	ailment_stomach_pain
30	ailment_vomiting
31	exercise_avg_intensity
32	exercise_day
33	exercise_duration
34	exercise_total_intensity
35	bowel_avg_hard
36	bowel_avg_smell
37	bowel_avg_weight
38	bowel_count
39	bowel_sample_time
40	bowel_sample_timefromwake
41	bowel_sample_weekday
42	bowel_total_hard
43	bowel_total_smell
44	bowel_total_weight
45	oral_brush_count
46	oral_floss_count
47	oral_mouthwash_count
48	oral_sample_count
49	urine_avg_color
50	urine_duration
51	urine_total_color
52	fitness_bodyfat_AM
53	fitness_diastolic_AM
54	fitness_heart_AM
55	fitness_systolic_AM
56	fitness_weight_AM
57	fitness_bodyfat_PM
58	fitness_diastolic_PM
59	fitness_heart_PM
60	fitness_systolic_PM
61	fitness_weight_PM
62	mood_energy_AM
63	mood_happy_AM
64	mood_stress_AM
65	mood_energy_PM
66	mood_happy_PM
67	mood_stress_PM
68	nutrition_calcium
69	nutrition_calorie
70	nutrition_carb
71	nutrition_cholesterol
72	nutrition_fat
73	nutrition_fiber
74	nutrition_protein
75	nutrition_satfat
76	nutrition_sodium
77	nutrition_sugar
78	food_Root
79	food_Root|Beverages
80	food_Root|Beverages|Alcohol
81	food_Root|Beverages|Alcohol|Beer
82	food_Root|Beverages|Alcohol|Beer|Light
83	food_Root|Beverages|Alcohol|Beer|Regular
84	food_Root|Beverages|Alcohol|Cider
85	food_Root|Beverages|Alcohol|Liquor
86	food_Root|Beverages|Alcohol|Wine
87	food_Root|Beverages|Alcohol|Wine|Other
88	food_Root|Beverages|Alcohol|Wine|Red
89	food_Root|Beverages|Alcohol|Wine|White
90	food_Root|Beverages|Coffee
91	food_Root|Beverages|Coffee|Caffeinated
92	food_Root|Beverages|Coffee|Decaffeinated
93	food_Root|Beverages|Sugary drinks
94	food_Root|Beverages|Sugary drinks|Calpis
95	food_Root|Beverages|Sugary drinks|Frozen
96	food_Root|Beverages|Sugary drinks|Frozen|Italian ice
97	food_Root|Beverages|Sugary drinks|Frozen|Jello
98	food_Root|Beverages|Sugary drinks|Frozen|Popsicle
99	food_Root|Beverages|Sugary drinks|Frozen|Slurpee
100	food_Root|Beverages|Sugary drinks|Hot chocolate
101	food_Root|Beverages|Sugary drinks|Iced tea
102	food_Root|Beverages|Sugary drinks|Juice
103	food_Root|Beverages|Sugary drinks|Juice|Apple
104	food_Root|Beverages|Sugary drinks|Juice|Cranberry
105	food_Root|Beverages|Sugary drinks|Juice|Grape
106	food_Root|Beverages|Sugary drinks|Juice|Hybrid
107	food_Root|Beverages|Sugary drinks|Juice|Izze
108	food_Root|Beverages|Sugary drinks|Juice|Mango
109	food_Root|Beverages|Sugary drinks|Juice|Orange
110	food_Root|Beverages|Sugary drinks|Juice|Orange|Grapefruit
111	food_Root|Beverages|Sugary drinks|Juice|Other
112	food_Root|Beverages|Sugary drinks|Juice|Peach
113	food_Root|Beverages|Sugary drinks|Juice|Tomato
114	food_Root|Beverages|Sugary drinks|Lemonade
115	food_Root|Beverages|Sugary drinks|Soda
116	food_Root|Beverages|Sugary drinks|Soda|Diet
117	food_Root|Beverages|Sugary drinks|Soda|Diet|With caffeine
118	food_Root|Beverages|Sugary drinks|Soda|Diet|Without caffeine
119	food_Root|Beverages|Sugary drinks|Soda|Regular
120	food_Root|Beverages|Sugary drinks|Soda|Regular|With caffeine
121	food_Root|Beverages|Sugary drinks|Soda|Regular|Without caffeine
122	food_Root|Beverages|Sugary drinks|Sports drinks
123	food_Root|Beverages|Tea
124	food_Root|Breads, cereals, starches
125	food_Root|Breads, cereals, starches|Bread
126	food_Root|Breads, cereals, starches|Bread|Bagel
127	food_Root|Breads, cereals, starches|Bread|Biscuit
128	food_Root|Breads, cereals, starches|Bread|Cornbread
129	food_Root|Breads, cereals, starches|Bread|Foccacia
130	food_Root|Breads, cereals, starches|Bread|Hispanic
131	food_Root|Breads, cereals, starches|Bread|Muffin
132	food_Root|Breads, cereals, starches|Bread|Pizza
133	food_Root|Breads, cereals, starches|Bread|Stuffing
134	food_Root|Breads, cereals, starches|Bread|Wheat
135	food_Root|Breads, cereals, starches|Crackers
136	food_Root|Breads, cereals, starches|Grains
137	food_Root|Breads, cereals, starches|Grains|Bran
138	food_Root|Breads, cereals, starches|Grains|Cereals
139	food_Root|Breads, cereals, starches|Grains|Cereals|Breakfast bar
140	food_Root|Breads, cereals, starches|Grains|Cereals|Breakfast bar|Fiber one
141	food_Root|Breads, cereals, starches|Grains|Cereals|Breakfast bar|Other
142	food_Root|Breads, cereals, starches|Grains|Cereals|Cereal
143	food_Root|Breads, cereals, starches|Grains|Cereals|Granola
144	food_Root|Breads, cereals, starches|Grains|Oatmeal
145	food_Root|Breads, cereals, starches|Grains|Rice
146	food_Root|Breads, cereals, starches|Grains|Rice|Brown
147	food_Root|Breads, cereals, starches|Grains|Rice|Noodles
148	food_Root|Breads, cereals, starches|Grains|Rice|White
149	food_Root|Breads, cereals, starches|Pancake
150	food_Root|Breads, cereals, starches|Pasta
151	food_Root|Breads, cereals, starches|Pasta|Eastern
152	food_Root|Breads, cereals, starches|Pasta|Western
153	food_Root|Breads, cereals, starches|Potatoes
154	food_Root|Breads, cereals, starches|Potatoes|Fries
155	food_Root|Breads, cereals, starches|Potatoes|Fries|French
156	food_Root|Breads, cereals, starches|Potatoes|Fries|Homestyle
157	food_Root|Breads, cereals, starches|Potatoes|Fries|Samosa
158	food_Root|Breads, cereals, starches|Potatoes|Unfried
159	food_Root|Dairy
160	food_Root|Dairy|Cheese
161	food_Root|Dairy|Cheese|Alfredo
162	food_Root|Dairy|Cheese|Cottage
163	food_Root|Dairy|Cheese|Cream
164	food_Root|Dairy|Cheese|Other
165	food_Root|Dairy|Cream
166	food_Root|Dairy|Frozen yogurt
167	food_Root|Dairy|Ice cream
168	food_Root|Dairy|Milk
169	food_Root|Dairy|Milk|Chocolate
170	food_Root|Dairy|Milk|Condensed
171	food_Root|Dairy|Milk|Skim
172	food_Root|Dairy|Milk|Soy
173	food_Root|Dairy|Milk|Whole
174	food_Root|Dairy|Spreads
175	food_Root|Dairy|Spreads|Butter
176	food_Root|Dairy|Spreads|Margarine
177	food_Root|Dairy|Yogurt
178	food_Root|Dairy|Yogurt|Activia
179	food_Root|Dairy|Yogurt|Non-Activia
180	food_Root|Eggs, meat, etc.
181	food_Root|Eggs, meat, etc.|Eggs
182	food_Root|Eggs, meat, etc.|Eggs|Balut
183	food_Root|Eggs, meat, etc.|Eggs|Unfertilized
184	food_Root|Eggs, meat, etc.|Meat
185	food_Root|Eggs, meat, etc.|Meat|Dark meat
186	food_Root|Eggs, meat, etc.|Meat|Dark meat|Beef
187	food_Root|Eggs, meat, etc.|Meat|Dark meat|Beef|Beef
188	food_Root|Eggs, meat, etc.|Meat|Dark meat|Beef|Ground beef
189	food_Root|Eggs, meat, etc.|Meat|Dark meat|Lamb
190	food_Root|Eggs, meat, etc.|Meat|Other
191	food_Root|Eggs, meat, etc.|Meat|Processed
192	food_Root|Eggs, meat, etc.|Meat|Processed|Hot dog
193	food_Root|Eggs, meat, etc.|Meat|Processed|Salami
194	food_Root|Eggs, meat, etc.|Meat|Processed|Sausage
195	food_Root|Eggs, meat, etc.|Meat|White meat
196	food_Root|Eggs, meat, etc.|Meat|White meat|Pork
197	food_Root|Eggs, meat, etc.|Meat|White meat|Poultry
198	food_Root|Eggs, meat, etc.|Meat|White meat|Poultry|Chicken
199	food_Root|Eggs, meat, etc.|Meat|White meat|Poultry|Duck
200	food_Root|Eggs, meat, etc.|Meat|White meat|Poultry|Turkey
201	food_Root|Eggs, meat, etc.|Nuts and seeds
202	food_Root|Eggs, meat, etc.|Nuts and seeds|Nuts
203	food_Root|Eggs, meat, etc.|Nuts and seeds|Nuts|Others
204	food_Root|Eggs, meat, etc.|Nuts and seeds|Nuts|Peanuts
205	food_Root|Eggs, meat, etc.|Nuts and seeds|Nuts|Peanuts|Cooked
206	food_Root|Eggs, meat, etc.|Nuts and seeds|Nuts|Peanuts|Raw
207	food_Root|Eggs, meat, etc.|Nuts and seeds|Seeds
208	food_Root|Eggs, meat, etc.|Nuts and seeds|Seeds|Flax
209	food_Root|Eggs, meat, etc.|Nuts and seeds|Seeds|Pumpkin
210	food_Root|Eggs, meat, etc.|Nuts and seeds|Seeds|Sunflower
211	food_Root|Eggs, meat, etc.|Seafood
212	food_Root|Eggs, meat, etc.|Seafood|Fish
213	food_Root|Eggs, meat, etc.|Seafood|Fish|Cooked
214	food_Root|Eggs, meat, etc.|Seafood|Fish|Cooked|Other
215	food_Root|Eggs, meat, etc.|Seafood|Fish|Cooked|Salmon
216	food_Root|Eggs, meat, etc.|Seafood|Fish|Cooked|Sardines
217	food_Root|Eggs, meat, etc.|Seafood|Fish|Cooked|Tuna
218	food_Root|Eggs, meat, etc.|Seafood|Fish|Raw
219	food_Root|Eggs, meat, etc.|Seafood|Shellfish
220	food_Root|Eggs, meat, etc.|Seafood|Shellfish|Clams
221	food_Root|Eggs, meat, etc.|Seafood|Shellfish|Crabs
222	food_Root|Eggs, meat, etc.|Seafood|Shellfish|Lobster
223	food_Root|Eggs, meat, etc.|Seafood|Shellfish|Mussels
224	food_Root|Eggs, meat, etc.|Seafood|Shellfish|Oysters
225	food_Root|Eggs, meat, etc.|Seafood|Shellfish|Scallops
226	food_Root|Eggs, meat, etc.|Seafood|Shellfish|Shrimp
227	food_Root|Eggs, meat, etc.|Seafood|Shellfish|Shrimp|Cooked
228	food_Root|Eggs, meat, etc.|Seafood|Shellfish|Shrimp|Raw
229	food_Root|Fruits
230	food_Root|Fruits|Dessert
231	food_Root|Fruits|Dessert|Frozen fruit bars
232	food_Root|Fruits|Dessert|Smoothie
233	food_Root|Fruits|Fresh
234	food_Root|Fruits|Fresh|Avocado
235	food_Root|Fruits|Fresh|Banana
236	food_Root|Fruits|Fresh|Berry
237	food_Root|Fruits|Fresh|Berry|Blueberry
238	food_Root|Fruits|Fresh|Berry|Cranberry
239	food_Root|Fruits|Fresh|Berry|Strawberry
240	food_Root|Fruits|Fresh|Citrus
241	food_Root|Fruits|Fresh|Citrus|Clementine
242	food_Root|Fruits|Fresh|Citrus|Grapefruit
243	food_Root|Fruits|Fresh|Citrus|Orange
244	food_Root|Fruits|Fresh|Citrus|Tangerine
245	food_Root|Fruits|Fresh|Coconut
246	food_Root|Fruits|Fresh|Grapes
247	food_Root|Fruits|Fresh|Grapes|Grapes
248	food_Root|Fruits|Fresh|Grapes|Raisins
249	food_Root|Fruits|Fresh|Lychee
250	food_Root|Fruits|Fresh|Mango
251	food_Root|Fruits|Fresh|Melon
252	food_Root|Fruits|Fresh|Melon|Cantaloupe
253	food_Root|Fruits|Fresh|Melon|Honeydew
254	food_Root|Fruits|Fresh|Melon|Watermelon
255	food_Root|Fruits|Fresh|Papaya
256	food_Root|Fruits|Fresh|Pineapple
257	food_Root|Fruits|Fresh|Pome
258	food_Root|Fruits|Fresh|Pome|Apple
259	food_Root|Fruits|Fresh|Pome|Pear
260	food_Root|Fruits|Fresh|Stonefruit
261	food_Root|Fruits|Fresh|Stonefruit|Apricot
262	food_Root|Fruits|Fresh|Stonefruit|Nectarine
263	food_Root|Fruits|Fresh|Stonefruit|Peaches
264	food_Root|Fruits|Fresh|Stonefruit|Plums
265	food_Root|Styles:
266	food_Root|Styles:|Curry
267	food_Root|Styles:|Fast food
268	food_Root|Styles:|Fried
269	food_Root|Styles:|Spicy
270	food_Root|Sweets, baked goods, misc
271	food_Root|Sweets, baked goods, misc|Baked goods
272	food_Root|Sweets, baked goods, misc|Baked goods|Brownie
273	food_Root|Sweets, baked goods, misc|Baked goods|Cake
274	food_Root|Sweets, baked goods, misc|Baked goods|Cookies
275	food_Root|Sweets, baked goods, misc|Baked goods|Doughnut
276	food_Root|Sweets, baked goods, misc|Baked goods|Ice cream cone
277	food_Root|Sweets, baked goods, misc|Baked goods|Other pastry
278	food_Root|Sweets, baked goods, misc|Baked goods|Pie
279	food_Root|Sweets, baked goods, misc|Baked goods|Pretzel
280	food_Root|Sweets, baked goods, misc|Candy
281	food_Root|Sweets, baked goods, misc|Candy|Candy
282	food_Root|Sweets, baked goods, misc|Candy|Chocolate bar
283	food_Root|Sweets, baked goods, misc|Chips
284	food_Root|Sweets, baked goods, misc|Chips|Potato
285	food_Root|Sweets, baked goods, misc|Chips|Tortilla
286	food_Root|Sweets, baked goods, misc|Energy bar
287	food_Root|Sweets, baked goods, misc|Peanut butter
288	food_Root|Sweets, baked goods, misc|Popcorn
289	food_Root|Sweets, baked goods, misc|Soup
290	food_Root|Sweets, baked goods, misc|Soup|Chowder
291	food_Root|Sweets, baked goods, misc|Soup|Miso
292	food_Root|Sweets, baked goods, misc|Soup|Other
293	food_Root|Sweets, baked goods, misc|Spreads:
294	food_Root|Sweets, baked goods, misc|Spreads:|Dressing
295	food_Root|Sweets, baked goods, misc|Spreads:|Gravy
296	food_Root|Sweets, baked goods, misc|Spreads:|Hummus
297	food_Root|Sweets, baked goods, misc|Spreads:|Ketchup
298	food_Root|Sweets, baked goods, misc|Spreads:|Mayonnaise
299	food_Root|Sweets, baked goods, misc|Spreads:|Olive oil
300	food_Root|Sweets, baked goods, misc|Spreads:|Sweet
301	food_Root|Sweets, baked goods, misc|Spreads:|Tartar
302	food_Root|Sweets, baked goods, misc|Sugar substitute
303	food_Root|Vegetables
304	food_Root|Vegetables|Asparagus
305	food_Root|Vegetables|Cabbage
306	food_Root|Vegetables|Cabbage|Broccoli
307	food_Root|Vegetables|Cabbage|Brussel sprouts
308	food_Root|Vegetables|Cabbage|Cabbage
309	food_Root|Vegetables|Cabbage|Cauliflower
310	food_Root|Vegetables|Celery
311	food_Root|Vegetables|Corn
312	food_Root|Vegetables|Eggplant
313	food_Root|Vegetables|Kimchi
314	food_Root|Vegetables|Leafy
315	food_Root|Vegetables|Leafy|Kale
316	food_Root|Vegetables|Leafy|Lettuce
317	food_Root|Vegetables|Leafy|Spinach
318	food_Root|Vegetables|Legumes
319	food_Root|Vegetables|Legumes|Beans
320	food_Root|Vegetables|Legumes|Beans|Beans
321	food_Root|Vegetables|Legumes|Beans|Edamame
322	food_Root|Vegetables|Legumes|Beans|Stringbeans
323	food_Root|Vegetables|Legumes|Chickpeas
324	food_Root|Vegetables|Legumes|Lentils
325	food_Root|Vegetables|Legumes|Pea
326	food_Root|Vegetables|Mixed
327	food_Root|Vegetables|Mushroom
328	food_Root|Vegetables|Onions
329	food_Root|Vegetables|Onions|Fried
330	food_Root|Vegetables|Onions|Non-fried
331	food_Root|Vegetables|Other
332	food_Root|Vegetables|Parsely
333	food_Root|Vegetables|Peppers
334	food_Root|Vegetables|Root
335	food_Root|Vegetables|Root|Carrot
336	food_Root|Vegetables|Root|Yam
337	food_Root|Vegetables|Seaweed
338	food_Root|Vegetables|Soy
339	food_Root|Vegetables|Squash
340	food_Root|Vegetables|Squash|Cucumber
341	food_Root|Vegetables|Squash|Pumpkin
342	food_Root|Vegetables|Squash|Squash
343	food_Root|Vegetables|Squash|Zucchini
344	food_Root|Vegetables|Tabouli
345	food_Root|Vegetables|Tomato
346	food_Root|Vegetables|Tomato|Dried
347	food_Root|Vegetables|Tomato|Fresh
348	food_Root|Vegetables|Tomato|Salsa
349	food_Root|Vegetables|Tomato|Sauce
